# Supplementary material for: Small non-coding RNA transcriptome of the NCI-60 cell line panel
Source: Sci Data. 2017 Oct 24;4:170157. doi: 10.1038/sdata.2017.157 (PMC5654365; doi:10.1038/sdata.2017.157)
Supplement: Supplementary file 1 [file sdata2017157-isa1.zip]

Archive with 3 entries (3 files):
- i_Investigation.txt
- s_study_Marshall.txt
- a_assay_Marshall.txt
