# Supplementary material for: Small non-coding RNA transcriptome of the NCI-60 cell line panel
Source: Sci Data. 2017 Oct 24;4:170157. doi: 10.1038/sdata.2017.157 (PMC5654365; doi:10.1038/sdata.2017.157)
Supplement: Supplementary file 1 [file sdata2017157-isa1.zip › i_Investigation.txt]

# Investigation File generated for Scientific Data with Investigation File Authoring Tool version 0.1.0 on 15/09/2017 - This metadata file is CC0
ONTOLOGY SOURCE REFERENCE
Term Source Name	NCBITAXON	BTO	EFO	ERO	OBI	VARIO
Term Source File	http://data.bioontology.org/ontologies/NCBITAXON	http://data.bioontology.org/ontologies/BTO	http://data.bioontology.org/ontologies/EFO	http://data.bioontology.org/ontologies/ERO	http://data.bioontology.org/ontologies/OBI	http://data.bioontology.org/ontologies/VARIO
Term Source Version	2016AB	unknown	2.87	2013-08-02	2014-08-18	2015-08-20
Term Source Description	National Center for Biotechnology Information (NCBI) Organismal Classification	BRENDA Tissue and Enzyme Source Ontology	Experimental Factor Ontology	Eagle-I Research Resource Ontology	Ontology for Biomedical Investigations	Variation Ontology
INVESTIGATION
Investigation Identifier
Investigation Title
Investigation Description
Investigation Submission Date
Investigation Public Release Date
INVESTIGATION PUBLICATIONS
Investigation PubMed ID
Investigation Publication DOI
Investigation Publication Author List
Investigation Publication Title
Investigation Publication Status
Investigation Publication Status Term Accession Number
Investigation Publication Status Term Source REF
INVESTIGATION CONTACTS
Investigation Person Last Name
Investigation Person Mid Initials
Investigation Person First Name
Investigation Person Address
Investigation Person Phone
Investigation Person Fax
Investigation Person Email
Investigation Person Affiliation
Investigation Person Roles
Investigation Person Roles Term Accession Number
Investigation Person Roles Term Source REF
STUDY
Study Identifier	10.1038/sdata.2017.157
Study Title	Small non-coding RNA transcriptome of the NCI-60 cell line panel
Study Submission Date	30/06/2017
Study Public Release Date	24/10/2017
Study Description	http://www.nature.com/articles/sdata2017157#abstract
Study File Name	s_study_Marshall.txt
Comment[Subject Keywords]	//;///;//
Comment[Manuscript Licence]	CC BY-4.0
Comment[Experimental Metadata Licence]	CC0
Comment[Supplementary Information File Name]	
Comment[Supplementary Information File Type]	x-zip-compressed
Comment[Supplementary Information File URL]	http://www.nature.com/articles/sdata2017157#supplementary-information
Comment[Data Repository]	NCBI Sequence Read Archive;figshare
Comment[Data Record Accession]	SRP109305;doi:10.6084/m9.figshare.c.3811156
Comment[Data Record URI]	https://www.ncbi.nlm.nih.gov/sra/?term=SRP109305;https://doi.org/10.6084/m9.figshare.c.3811156
STUDY DESIGN DESCRIPTORS
Study Design Type	cell type comparison design	sequence analysis objective	transcription profiling identification objective
Study Design Type Term Accession Number	http://www.ebi.ac.uk/efo/EFO_0001745	OBI:0200081	OBI:0001331
Study Design Type Term Source REF	EFO	ERO	OBI
STUDY PUBLICATIONS
Study PubMed ID
Study Publication DOI
Study Publication Author List
Study Publication Title
Study Publication Status
Study Publication Status Term Accession Number
Study Publication Status Term Source REF
STUDY FACTORS
Study Factor Name	cell line
Study Factor Type	cancer cell line
Study Factor Type Term Accession Number	OBI:0001906
Study Factor Type Term Source REF	OBI
STUDY ASSAYS
Study Assay Measurement Type	non-protein coding RNA sequence
Study Assay Measurement Type Term Accession Number	VariO:0350
Study Assay Measurement Type Term Source REF	VARIO
Study Assay Technology Type	RNA sequencing
Study Assay Technology Type Term Accession Number	OBI:0001177
Study Assay Technology Type Term Source REF	OBI
Study Assay Technology Platform	Illumina HiSeq 2500
Study Assay File Name	a_assay_Marshall.txt
STUDY PROTOCOLS
Study Protocol Name	Cell line	Sequencing	Pre-processing and small non-coding RNA species detection
Study Protocol Type	sample preparation for assay	RNA sequencing	data analysis
Study Protocol Type Term Accession Number	OBI:0000073	OBI:0001177	ERO:0001309
Study Protocol Type Term Source REF	OBI	OBI	ERO
Study Protocol Description			
Study Protocol URI	""	""	""
Study Protocol Version			
Study Protocol Parameters Name	""	instrument; manufacturer	""
Study Protocol Parameters Name Term Accession Number	""	""	""
Study Protocol Parameters Name Term Source REF	""	""	""
Study Protocol Components Name	""	""	""
Study Protocol Components Type	""	""	""
Study Protocol Components Type Term Accession Number	""	""	""
Study Protocol Components Type Term Source REF	""	""	""
STUDY CONTACTS
Study Person Last Name	Marshall	Sage	Ng	Martinez	Firmino	Bennewith	Lam
Study Person First Name	Erin A.	Adam P.	Kevin W.	Victor D.	Natalie S.	Kevin L.	Wan L.
Study Person Mid Initials							
Study Person Email	emarshall@bccrc.ca	""	""	""	""	""	""
Study Person Phone							
Study Person Fax							
Study Person Address							
Study Person Affiliation	Department of Integrative Oncology, British Columbia Cancer Research Centre, Vancouver, British Columbia, Canada V5Z 1L3	Department of Integrative Oncology, British Columbia Cancer Research Centre, Vancouver, British Columbia, Canada V5Z 1L3	Department of Integrative Oncology, British Columbia Cancer Research Centre, Vancouver, British Columbia, Canada V5Z 1L3	Department of Integrative Oncology, British Columbia Cancer Research Centre, Vancouver, British Columbia, Canada V5Z 1L3	Department of Integrative Oncology, British Columbia Cancer Research Centre, Vancouver, British Columbia, Canada V5Z 1L3	Department of Integrative Oncology, British Columbia Cancer Research Centre, Vancouver, British Columbia, Canada V5Z 1L3	Department of Integrative Oncology, British Columbia Cancer Research Centre, Vancouver, British Columbia, Canada V5Z 1L3
Study Person Roles							
Study Person Roles Term Accession Number							
Study Person Roles Term Source REF							
Comment[Study Person ORCID]				0000-0001-7901-0102			
Comment[Funder]							
Comment[FundRef ID]							
Comment[Funder Term Source REF]							
Comment[Grant Identifier]							
