# Supplementary material for: Small non-coding RNA transcriptome of the NCI-60 cell line panel
Source: Sci Data. 2017 Oct 24;4:170157. doi: 10.1038/sdata.2017.157 (PMC5654365; doi:10.1038/sdata.2017.157)
Supplement: Supplementary file 1 [file sdata2017157-isa1.zip › s_study_Marshall.txt]

Source Name	Characteristics[organism]	Term Source REF	Term Accession Number	Characteristics[cell line]	Term Source REF	Term Accession Number	Protocol REF	Sample Name	Factor Value[cell line]
National Cancer Institute	Homo sapiens	NCBITAXON	NCBITaxon:9606	breast cancer cell line	BTO	BTO:0000356	Cell line	BT-549	BT-549
National Cancer Institute	Homo sapiens	NCBITAXON	NCBITaxon:9606	breast cancer cell line	BTO	BTO:0000356	Cell line	HS-578T	HS-578T
National Cancer Institute	Homo sapiens	NCBITAXON	NCBITaxon:9606	breast cancer cell line	BTO	BTO:0000356	Cell line	MCF-7	MCF-7
National Cancer Institute	Homo sapiens	NCBITAXON	NCBITaxon:9606	breast cancer cell line	BTO	BTO:0000356	Cell line	MDA-MB-231	MDA-MB-231
National Cancer Institute	Homo sapiens	NCBITAXON	NCBITaxon:9606	breast cancer cell line	BTO	BTO:0000356	Cell line	T-47D	T-47D
National Cancer Institute	Homo sapiens	NCBITAXON	NCBITaxon:9606	glioblastoma cell line	BTO	BTO:0001530	Cell line	SF-539	SF-539
National Cancer Institute	Homo sapiens	NCBITAXON	NCBITaxon:9606	glioblastoma cell line	BTO	BTO:0001530	Cell line	SF-295	SF-295
National Cancer Institute	Homo sapiens	NCBITAXON	NCBITaxon:9606	glioma cell line	BTO	BTO:0000711	Cell line	SF-268	SF-268
National Cancer Institute	Homo sapiens	NCBITAXON	NCBITaxon:9606	glioma cell line	BTO	BTO:0000711	Cell line	U251	U251
National Cancer Institute	Homo sapiens	NCBITAXON	NCBITaxon:9606	glioblastoma cell line	BTO	BTO:0001530	Cell line	SNB-75	SNB-75
National Cancer Institute	Homo sapiens	NCBITAXON	NCBITaxon:9606	glioblastoma cell line	BTO	BTO:0001530	Cell line	SNB-19	SNB-19
National Cancer Institute	Homo sapiens	NCBITAXON	NCBITaxon:9606	colonic adenocarcinoma cell line	BTO	BTO:0001913	Cell line	COLO 205	COLO 205
National Cancer Institute	Homo sapiens	NCBITAXON	NCBITaxon:9606	colonic cancer cell line	BTO	BTO:0000797	Cell line	HCT-15	HCT-15
National Cancer Institute	Homo sapiens	NCBITAXON	NCBITaxon:9606	colonic cancer cell line	BTO	BTO:0000797	Cell line	HCC2998	HCC2998
National Cancer Institute	Homo sapiens	NCBITAXON	NCBITaxon:9606	colonic cancer cell line	BTO	BTO:0000797	Cell line	HCT-116	HCT-116
National Cancer Institute	Homo sapiens	NCBITAXON	NCBITaxon:9606	colonic adenocarcinoma cell line	BTO	BTO:0001913	Cell line	HT-29	HT-29
National Cancer Institute	Homo sapiens	NCBITAXON	NCBITaxon:9606	colonic cancer cell line	BTO	BTO:0000797	Cell line	KM12	KM12
National Cancer Institute	Homo sapiens	NCBITAXON	NCBITaxon:9606	colonic adenocarcinoma cell line	BTO	BTO:0001913	Cell line	SW-620	SW-620
National Cancer Institute	Homo sapiens	NCBITAXON	NCBITaxon:9606	lymphoblastic leukemia cell line	BTO	BTO:0000739	Cell line	CCRF-CEM	CCRF-CEM
National Cancer Institute	Homo sapiens	NCBITAXON	NCBITaxon:9606	acute myeloid leukemia cell line	BTO	BTO:0001883	Cell line	HL-60_TB	HL-60(TB)
National Cancer Institute	Homo sapiens	NCBITAXON	NCBITaxon:9606	chronic myeloid leukemia cell line	BTO	BTO:0002580	Cell line	K-562	K-562
National Cancer Institute	Homo sapiens	NCBITAXON	NCBITaxon:9606	lymphoblastic leukemia cell line	BTO	BTO:0000739	Cell line	MOLT-4	MOLT-4
National Cancer Institute	Homo sapiens	NCBITAXON	NCBITaxon:9606	multiple myeloma cell line	BTO	BTO:0000727	Cell line	RPMI 8226	RPMI 8226
National Cancer Institute	Homo sapiens	NCBITAXON	NCBITaxon:9606	non-Hodgkin lymphoma cell line	BTO	BTO:0002904	Cell line	SR	SR
National Cancer Institute	Homo sapiens	NCBITAXON	NCBITaxon:9606	melanoma cell line	BTO	BTO:0000849	Cell line	MALME-3M	MALME-3M
National Cancer Institute	Homo sapiens	NCBITAXON	NCBITaxon:9606	melanoma cell line	BTO	BTO:0000849	Cell line	LOX-IMVI	LOX-IMVI
National Cancer Institute	Homo sapiens	NCBITAXON	NCBITaxon:9606	melanoma cell line	BTO	BTO:0000849	Cell line	M14	M14
National Cancer Institute	Homo sapiens	NCBITAXON	NCBITaxon:9606	mammary gland tumor cell line	BTO	BTO:0004086	Cell line	MDA-MB-435	MDA-MB-435
National Cancer Institute	Homo sapiens	NCBITAXON	NCBITaxon:9606	melanoma cell line	BTO	BTO:0000849	Cell line	SK-MEL-28	SK-MEL-28
National Cancer Institute	Homo sapiens	NCBITAXON	NCBITaxon:9606	melanoma cell line	BTO	BTO:0000849	Cell line	SK-MEL-5	SK-MEL-5
National Cancer Institute	Homo sapiens	NCBITAXON	NCBITaxon:9606	melanoma cell line	BTO	BTO:0000849	Cell line	SK-MEL-2	SK-MEL-2
National Cancer Institute	Homo sapiens	NCBITAXON	NCBITaxon:9606	melanoma cell line	BTO	BTO:0000849	Cell line	UACC-257	UACC-257
National Cancer Institute	Homo sapiens	NCBITAXON	NCBITaxon:9606	melanoma cell line	BTO	BTO:0000849	Cell line	UACC-62	UACC-62
National Cancer Institute	Homo sapiens	NCBITAXON	NCBITaxon:9606	non-small cell lung cancer cell line	BTO	BTO:0002553	Cell line	A549	A549
National Cancer Institute	Homo sapiens	NCBITAXON	NCBITaxon:9606	non-small cell lung cancer cell line	BTO	BTO:0002553	Cell line	EKVX	EKVX
National Cancer Institute	Homo sapiens	NCBITAXON	NCBITaxon:9606	non-small cell lung cancer cell line	BTO	BTO:0002553	Cell line	HOP 92	HOP 92
National Cancer Institute	Homo sapiens	NCBITAXON	NCBITaxon:9606	non-small cell lung cancer cell line	BTO	BTO:0002553	Cell line	HOP 62	HOP 62
National Cancer Institute	Homo sapiens	NCBITAXON	NCBITaxon:9606	non-small cell lung cancer cell line	BTO	BTO:0002553	Cell line	NCI-H23	NCI-H23
National Cancer Institute	Homo sapiens	NCBITAXON	NCBITaxon:9606	non-small cell lung cancer cell line	BTO	BTO:0002553	Cell line	NCI-H322M	NCI-H322M
National Cancer Institute	Homo sapiens	NCBITAXON	NCBITaxon:9606	non-small cell lung cancer cell line	BTO	BTO:0002553	Cell line	NCI-H226	NCI-H226
National Cancer Institute	Homo sapiens	NCBITAXON	NCBITaxon:9606	large cell lung cancer cell line	BTO	BTO:0002205	Cell line	NCI-H460	NCI-H460
National Cancer Institute	Homo sapiens	NCBITAXON	NCBITaxon:9606	non-small cell lung cancer cell line	BTO	BTO:0002553	Cell line	NCI-H522	NCI-H522
National Cancer Institute	Homo sapiens	NCBITAXON	NCBITaxon:9606	ovary cancer cell line	BTO	BTO:0000811	Cell line	IGR-OV1	IGR-OV1
National Cancer Institute	Homo sapiens	NCBITAXON	NCBITaxon:9606	ovary cancer cell line	BTO	BTO:0000811	Cell line	NCI/ADR-RES	NCI/ADR-RES
National Cancer Institute	Homo sapiens	NCBITAXON	NCBITaxon:9606	ovary cancer cell line	BTO	BTO:0000811	Cell line	OVCAR-3	OVCAR-3
National Cancer Institute	Homo sapiens	NCBITAXON	NCBITaxon:9606	ovary cancer cell line	BTO	BTO:0000811	Cell line	OVCAR-8	OVCAR-8
National Cancer Institute	Homo sapiens	NCBITAXON	NCBITaxon:9606	ovary cancer cell line	BTO	BTO:0000811	Cell line	OVCAR-4	OVCAR-4
National Cancer Institute	Homo sapiens	NCBITAXON	NCBITaxon:9606	ovary cancer cell line	BTO	BTO:0000811	Cell line	OVCAR-5	OVCAR-5
National Cancer Institute	Homo sapiens	NCBITAXON	NCBITaxon:9606	ovary cancer cell line	BTO	BTO:0000811	Cell line	SK-OV-3	SK-OV-3
National Cancer Institute	Homo sapiens	NCBITAXON	NCBITaxon:9606	prostate cancer cell line	BTO	BTO:0001033	Cell line	DU-145	DU-145
National Cancer Institute	Homo sapiens	NCBITAXON	NCBITaxon:9606	prostate cancer cell line	BTO	BTO:0001033	Cell line	PC-3	PC-3
National Cancer Institute	Homo sapiens	NCBITAXON	NCBITaxon:9606	renal cancer cell line	BTO	BTO:0003192	Cell line	A498	A498
National Cancer Institute	Homo sapiens	NCBITAXON	NCBITaxon:9606	renal cancer cell line	BTO	BTO:0003192	Cell line	CAKI-1	CAKI-1
National Cancer Institute	Homo sapiens	NCBITAXON	NCBITaxon:9606	renal cancer cell line	BTO	BTO:0003192	Cell line	786-0	786-0
National Cancer Institute	Homo sapiens	NCBITAXON	NCBITaxon:9606	renal cancer cell line	BTO	BTO:0003192	Cell line	ACHN	ACHN
National Cancer Institute	Homo sapiens	NCBITAXON	NCBITaxon:9606	renal cancer cell line	BTO	BTO:0003192	Cell line	RXF393	RXF393
National Cancer Institute	Homo sapiens	NCBITAXON	NCBITaxon:9606	renal cancer cell line	BTO	BTO:0003192	Cell line	SN12C	SN12C
National Cancer Institute	Homo sapiens	NCBITAXON	NCBITaxon:9606	renal cancer cell line	BTO	BTO:0003192	Cell line	TK-10	TK-10
National Cancer Institute	Homo sapiens	NCBITAXON	NCBITaxon:9606	renal cancer cell line	BTO	BTO:0003192	Cell line	UO-31	UO-31
