# Supplementary material for: Small non-coding RNA transcriptome of the NCI-60 cell line panel
Source: Sci Data. 2017 Oct 24;4:170157. doi: 10.1038/sdata.2017.157 (PMC5654365; doi:10.1038/sdata.2017.157)
Supplement: Supplementary file 1 [file sdata2017157-isa1.zip › a_assay_Marshall.txt]

Sample Name	Protocol REF	Parameter Value[instrument]	Parameter Value[manufacturer]	Assay Name	Raw Data File	Comment[Data Repository]	Comment[Data Record Accession]	Comment[Data Record URI]	Protocol REF	Derived Data File	Comment[Data Repository]	Comment[Data Record Accession]	Comment[Data Record URI]
BT-549	Sequencing	HiSeq2500	Illumina	BT-549_sequencing	SRX2923337	NCBI Sequence Read Archive	SRP109305	https://www.ncbi.nlm.nih.gov/sra/?term=SRP109305	Pre-processing and small non-coding RNA species detection	Table2.xls	figshare	doi:10.6084/m9.figshare.c.3811156	https://doi.org/10.6084/m9.figshare.c.3811156
HS-578T	Sequencing	HiSeq2500	Illumina	HS-578T_sequencing	SRX2923338	NCBI Sequence Read Archive	SRP109305	https://www.ncbi.nlm.nih.gov/sra/?term=SRP109305	Pre-processing and small non-coding RNA species detection	Table2.xls	figshare	doi:10.6084/m9.figshare.c.3811156	https://doi.org/10.6084/m9.figshare.c.3811156
MCF-7	Sequencing	HiSeq2500	Illumina	MCF-7_sequencing	SRX2923335	NCBI Sequence Read Archive	SRP109305	https://www.ncbi.nlm.nih.gov/sra/?term=SRP109305	Pre-processing and small non-coding RNA species detection	Table2.xls	figshare	doi:10.6084/m9.figshare.c.3811156	https://doi.org/10.6084/m9.figshare.c.3811156
MDA-MB-231	Sequencing	HiSeq2500	Illumina	MDA-MB-231_sequencing	SRX2923336	NCBI Sequence Read Archive	SRP109305	https://www.ncbi.nlm.nih.gov/sra/?term=SRP109305	Pre-processing and small non-coding RNA species detection	Table2.xls	figshare	doi:10.6084/m9.figshare.c.3811156	https://doi.org/10.6084/m9.figshare.c.3811156
T-47D	Sequencing	HiSeq2500	Illumina	T-47D_sequencing	SRX2923333	NCBI Sequence Read Archive	SRP109305	https://www.ncbi.nlm.nih.gov/sra/?term=SRP109305	Pre-processing and small non-coding RNA species detection	Table2.xls	figshare	doi:10.6084/m9.figshare.c.3811156	https://doi.org/10.6084/m9.figshare.c.3811156
SF-539	Sequencing	HiSeq2500	Illumina	SF-539_sequencing	SRX2923334	NCBI Sequence Read Archive	SRP109305	https://www.ncbi.nlm.nih.gov/sra/?term=SRP109305	Pre-processing and small non-coding RNA species detection	Table2.xls	figshare	doi:10.6084/m9.figshare.c.3811156	https://doi.org/10.6084/m9.figshare.c.3811156
SF-295	Sequencing	HiSeq2500	Illumina	SF-295_sequencing	SRX2923331	NCBI Sequence Read Archive	SRP109305	https://www.ncbi.nlm.nih.gov/sra/?term=SRP109305	Pre-processing and small non-coding RNA species detection	Table2.xls	figshare	doi:10.6084/m9.figshare.c.3811156	https://doi.org/10.6084/m9.figshare.c.3811156
SF-268	Sequencing	HiSeq2500	Illumina	SF-268_sequencing	SRX2923332	NCBI Sequence Read Archive	SRP109305	https://www.ncbi.nlm.nih.gov/sra/?term=SRP109305	Pre-processing and small non-coding RNA species detection	Table2.xls	figshare	doi:10.6084/m9.figshare.c.3811156	https://doi.org/10.6084/m9.figshare.c.3811156
U251	Sequencing	HiSeq2500	Illumina	U251_sequencing	SRX2923339	NCBI Sequence Read Archive	SRP109305	https://www.ncbi.nlm.nih.gov/sra/?term=SRP109305	Pre-processing and small non-coding RNA species detection	Table2.xls	figshare	doi:10.6084/m9.figshare.c.3811156	https://doi.org/10.6084/m9.figshare.c.3811156
SNB-75	Sequencing	HiSeq2500	Illumina	SNB-75_sequencing	SRX2923340	NCBI Sequence Read Archive	SRP109305	https://www.ncbi.nlm.nih.gov/sra/?term=SRP109305	Pre-processing and small non-coding RNA species detection	Table2.xls	figshare	doi:10.6084/m9.figshare.c.3811156	https://doi.org/10.6084/m9.figshare.c.3811156
SNB-19	Sequencing	HiSeq2500	Illumina	SNB-19_sequencing	SRX2923373	NCBI Sequence Read Archive	SRP109305	https://www.ncbi.nlm.nih.gov/sra/?term=SRP109305	Pre-processing and small non-coding RNA species detection	Table2.xls	figshare	doi:10.6084/m9.figshare.c.3811156	https://doi.org/10.6084/m9.figshare.c.3811156
COLO 205	Sequencing	HiSeq2500	Illumina	COLO 205_sequencing	SRX2923374	NCBI Sequence Read Archive	SRP109305	https://www.ncbi.nlm.nih.gov/sra/?term=SRP109305	Pre-processing and small non-coding RNA species detection	Table2.xls	figshare	doi:10.6084/m9.figshare.c.3811156	https://doi.org/10.6084/m9.figshare.c.3811156
HCT-15	Sequencing	HiSeq2500	Illumina	HCT-15_sequencing	SRX2923375	NCBI Sequence Read Archive	SRP109305	https://www.ncbi.nlm.nih.gov/sra/?term=SRP109305	Pre-processing and small non-coding RNA species detection	Table2.xls	figshare	doi:10.6084/m9.figshare.c.3811156	https://doi.org/10.6084/m9.figshare.c.3811156
HCC2998	Sequencing	HiSeq2500	Illumina	HCC2998_sequencing	SRX2923376	NCBI Sequence Read Archive	SRP109305	https://www.ncbi.nlm.nih.gov/sra/?term=SRP109305	Pre-processing and small non-coding RNA species detection	Table2.xls	figshare	doi:10.6084/m9.figshare.c.3811156	https://doi.org/10.6084/m9.figshare.c.3811156
HCT-116	Sequencing	HiSeq2500	Illumina	HCT-116_sequencing	SRX2923369	NCBI Sequence Read Archive	SRP109305	https://www.ncbi.nlm.nih.gov/sra/?term=SRP109305	Pre-processing and small non-coding RNA species detection	Table2.xls	figshare	doi:10.6084/m9.figshare.c.3811156	https://doi.org/10.6084/m9.figshare.c.3811156
HT-29	Sequencing	HiSeq2500	Illumina	HT-29_sequencing	SRX2923370	NCBI Sequence Read Archive	SRP109305	https://www.ncbi.nlm.nih.gov/sra/?term=SRP109305	Pre-processing and small non-coding RNA species detection	Table2.xls	figshare	doi:10.6084/m9.figshare.c.3811156	https://doi.org/10.6084/m9.figshare.c.3811156
KM12	Sequencing	HiSeq2500	Illumina	KM12_sequencing	SRX2923371	NCBI Sequence Read Archive	SRP109305	https://www.ncbi.nlm.nih.gov/sra/?term=SRP109305	Pre-processing and small non-coding RNA species detection	Table2.xls	figshare	doi:10.6084/m9.figshare.c.3811156	https://doi.org/10.6084/m9.figshare.c.3811156
SW-620	Sequencing	HiSeq2500	Illumina	SW-620_sequencing	SRX2923372	NCBI Sequence Read Archive	SRP109305	https://www.ncbi.nlm.nih.gov/sra/?term=SRP109305	Pre-processing and small non-coding RNA species detection	Table2.xls	figshare	doi:10.6084/m9.figshare.c.3811156	https://doi.org/10.6084/m9.figshare.c.3811156
CCRF-CEM	Sequencing	HiSeq2500	Illumina	CCRF-CEM_sequencing	SRX2923365	NCBI Sequence Read Archive	SRP109305	https://www.ncbi.nlm.nih.gov/sra/?term=SRP109305	Pre-processing and small non-coding RNA species detection	Table2.xls	figshare	doi:10.6084/m9.figshare.c.3811156	https://doi.org/10.6084/m9.figshare.c.3811156
HL-60_TB	Sequencing	HiSeq2500	Illumina	HL-60_TB_sequencing	SRX2923366	NCBI Sequence Read Archive	SRP109305	https://www.ncbi.nlm.nih.gov/sra/?term=SRP109305	Pre-processing and small non-coding RNA species detection	Table2.xls	figshare	doi:10.6084/m9.figshare.c.3811156	https://doi.org/10.6084/m9.figshare.c.3811156
K-562	Sequencing	HiSeq2500	Illumina	K-562_sequencing	SRX2923356	NCBI Sequence Read Archive	SRP109305	https://www.ncbi.nlm.nih.gov/sra/?term=SRP109305	Pre-processing and small non-coding RNA species detection	Table2.xls	figshare	doi:10.6084/m9.figshare.c.3811156	https://doi.org/10.6084/m9.figshare.c.3811156
MOLT-4	Sequencing	HiSeq2500	Illumina	MOLT-4_sequencing	SRX2923355	NCBI Sequence Read Archive	SRP109305	https://www.ncbi.nlm.nih.gov/sra/?term=SRP109305	Pre-processing and small non-coding RNA species detection	Table2.xls	figshare	doi:10.6084/m9.figshare.c.3811156	https://doi.org/10.6084/m9.figshare.c.3811156
RPMI 8226	Sequencing	HiSeq2500	Illumina	RPMI 8226_sequencing	SRX2923358	NCBI Sequence Read Archive	SRP109305	https://www.ncbi.nlm.nih.gov/sra/?term=SRP109305	Pre-processing and small non-coding RNA species detection	Table2.xls	figshare	doi:10.6084/m9.figshare.c.3811156	https://doi.org/10.6084/m9.figshare.c.3811156
SR	Sequencing	HiSeq2500	Illumina	SR_sequencing	SRX2923357	NCBI Sequence Read Archive	SRP109305	https://www.ncbi.nlm.nih.gov/sra/?term=SRP109305	Pre-processing and small non-coding RNA species detection	Table2.xls	figshare	doi:10.6084/m9.figshare.c.3811156	https://doi.org/10.6084/m9.figshare.c.3811156
MALME-3M	Sequencing	HiSeq2500	Illumina	MALME-3M_sequencing	SRX2923352	NCBI Sequence Read Archive	SRP109305	https://www.ncbi.nlm.nih.gov/sra/?term=SRP109305	Pre-processing and small non-coding RNA species detection	Table2.xls	figshare	doi:10.6084/m9.figshare.c.3811156	https://doi.org/10.6084/m9.figshare.c.3811156
LOX-IMVI	Sequencing	HiSeq2500	Illumina	LOX-IMVI_sequencing	SRX2923351	NCBI Sequence Read Archive	SRP109305	https://www.ncbi.nlm.nih.gov/sra/?term=SRP109305	Pre-processing and small non-coding RNA species detection	Table2.xls	figshare	doi:10.6084/m9.figshare.c.3811156	https://doi.org/10.6084/m9.figshare.c.3811156
M14	Sequencing	HiSeq2500	Illumina	M14_sequencing	SRX2923354	NCBI Sequence Read Archive	SRP109305	https://www.ncbi.nlm.nih.gov/sra/?term=SRP109305	Pre-processing and small non-coding RNA species detection	Table2.xls	figshare	doi:10.6084/m9.figshare.c.3811156	https://doi.org/10.6084/m9.figshare.c.3811156
MDA-MB-435	Sequencing	HiSeq2500	Illumina	MDA-MB-435_sequencing	SRX2923353	NCBI Sequence Read Archive	SRP109305	https://www.ncbi.nlm.nih.gov/sra/?term=SRP109305	Pre-processing and small non-coding RNA species detection	Table2.xls	figshare	doi:10.6084/m9.figshare.c.3811156	https://doi.org/10.6084/m9.figshare.c.3811156
SK-MEL-28	Sequencing	HiSeq2500	Illumina	SK-MEL-28_sequencing	SRX2923360	NCBI Sequence Read Archive	SRP109305	https://www.ncbi.nlm.nih.gov/sra/?term=SRP109305	Pre-processing and small non-coding RNA species detection	Table2.xls	figshare	doi:10.6084/m9.figshare.c.3811156	https://doi.org/10.6084/m9.figshare.c.3811156
SK-MEL-5	Sequencing	HiSeq2500	Illumina	SK-MEL-5_sequencing	SRX2923359	NCBI Sequence Read Archive	SRP109305	https://www.ncbi.nlm.nih.gov/sra/?term=SRP109305	Pre-processing and small non-coding RNA species detection	Table2.xls	figshare	doi:10.6084/m9.figshare.c.3811156	https://doi.org/10.6084/m9.figshare.c.3811156
SK-MEL-2	Sequencing	HiSeq2500	Illumina	SK-MEL-2_sequencing	SRX2923383	NCBI Sequence Read Archive	SRP109305	https://www.ncbi.nlm.nih.gov/sra/?term=SRP109305	Pre-processing and small non-coding RNA species detection	Table2.xls	figshare	doi:10.6084/m9.figshare.c.3811156	https://doi.org/10.6084/m9.figshare.c.3811156
UACC-257	Sequencing	HiSeq2500	Illumina	UACC-257_sequencing	SRX2923384	NCBI Sequence Read Archive	SRP109305	https://www.ncbi.nlm.nih.gov/sra/?term=SRP109305	Pre-processing and small non-coding RNA species detection	Table2.xls	figshare	doi:10.6084/m9.figshare.c.3811156	https://doi.org/10.6084/m9.figshare.c.3811156
UACC-62	Sequencing	HiSeq2500	Illumina	UACC-62_sequencing	SRX2923381	NCBI Sequence Read Archive	SRP109305	https://www.ncbi.nlm.nih.gov/sra/?term=SRP109305	Pre-processing and small non-coding RNA species detection	Table2.xls	figshare	doi:10.6084/m9.figshare.c.3811156	https://doi.org/10.6084/m9.figshare.c.3811156
A549	Sequencing	HiSeq2500	Illumina	A549_sequencing	SRX2923382	NCBI Sequence Read Archive	SRP109305	https://www.ncbi.nlm.nih.gov/sra/?term=SRP109305	Pre-processing and small non-coding RNA species detection	Table2.xls	figshare	doi:10.6084/m9.figshare.c.3811156	https://doi.org/10.6084/m9.figshare.c.3811156
EKVX	Sequencing	HiSeq2500	Illumina	EKVX_sequencing	SRX2923379	NCBI Sequence Read Archive	SRP109305	https://www.ncbi.nlm.nih.gov/sra/?term=SRP109305	Pre-processing and small non-coding RNA species detection	Table2.xls	figshare	doi:10.6084/m9.figshare.c.3811156	https://doi.org/10.6084/m9.figshare.c.3811156
HOP 92	Sequencing	HiSeq2500	Illumina	HOP 92_sequencing	SRX2923380	NCBI Sequence Read Archive	SRP109305	https://www.ncbi.nlm.nih.gov/sra/?term=SRP109305	Pre-processing and small non-coding RNA species detection	Table2.xls	figshare	doi:10.6084/m9.figshare.c.3811156	https://doi.org/10.6084/m9.figshare.c.3811156
HOP 62	Sequencing	HiSeq2500	Illumina	HOP 62_sequencing	SRX2923377	NCBI Sequence Read Archive	SRP109305	https://www.ncbi.nlm.nih.gov/sra/?term=SRP109305	Pre-processing and small non-coding RNA species detection	Table2.xls	figshare	doi:10.6084/m9.figshare.c.3811156	https://doi.org/10.6084/m9.figshare.c.3811156
NCI-H23	Sequencing	HiSeq2500	Illumina	NCI-H23_sequencing	SRX2923378	NCBI Sequence Read Archive	SRP109305	https://www.ncbi.nlm.nih.gov/sra/?term=SRP109305	Pre-processing and small non-coding RNA species detection	Table2.xls	figshare	doi:10.6084/m9.figshare.c.3811156	https://doi.org/10.6084/m9.figshare.c.3811156
NCI-H322M	Sequencing	HiSeq2500	Illumina	NCI-H322M_sequencing	SRX2923385	NCBI Sequence Read Archive	SRP109305	https://www.ncbi.nlm.nih.gov/sra/?term=SRP109305	Pre-processing and small non-coding RNA species detection	Table2.xls	figshare	doi:10.6084/m9.figshare.c.3811156	https://doi.org/10.6084/m9.figshare.c.3811156
NCI-H226	Sequencing	HiSeq2500	Illumina	NCI-H226_sequencing	SRX2923386	NCBI Sequence Read Archive	SRP109305	https://www.ncbi.nlm.nih.gov/sra/?term=SRP109305	Pre-processing and small non-coding RNA species detection	Table2.xls	figshare	doi:10.6084/m9.figshare.c.3811156	https://doi.org/10.6084/m9.figshare.c.3811156
NCI-H460	Sequencing	HiSeq2500	Illumina	NCI-H460_sequencing	SRX2923348	NCBI Sequence Read Archive	SRP109305	https://www.ncbi.nlm.nih.gov/sra/?term=SRP109305	Pre-processing and small non-coding RNA species detection	Table2.xls	figshare	doi:10.6084/m9.figshare.c.3811156	https://doi.org/10.6084/m9.figshare.c.3811156
NCI-H522	Sequencing	HiSeq2500	Illumina	NCI-H522_sequencing	SRX2923347	NCBI Sequence Read Archive	SRP109305	https://www.ncbi.nlm.nih.gov/sra/?term=SRP109305	Pre-processing and small non-coding RNA species detection	Table2.xls	figshare	doi:10.6084/m9.figshare.c.3811156	https://doi.org/10.6084/m9.figshare.c.3811156
IGR-OV1	Sequencing	HiSeq2500	Illumina	IGR-OV1_sequencing	SRX2923346	NCBI Sequence Read Archive	SRP109305	https://www.ncbi.nlm.nih.gov/sra/?term=SRP109305	Pre-processing and small non-coding RNA species detection	Table2.xls	figshare	doi:10.6084/m9.figshare.c.3811156	https://doi.org/10.6084/m9.figshare.c.3811156
NCI/ADR-RES	Sequencing	HiSeq2500	Illumina	NCI/ADR-RES_sequencing	SRX2923345	NCBI Sequence Read Archive	SRP109305	https://www.ncbi.nlm.nih.gov/sra/?term=SRP109305	Pre-processing and small non-coding RNA species detection	Table2.xls	figshare	doi:10.6084/m9.figshare.c.3811156	https://doi.org/10.6084/m9.figshare.c.3811156
OVCAR-3	Sequencing	HiSeq2500	Illumina	OVCAR-3_sequencing	SRX2923344	NCBI Sequence Read Archive	SRP109305	https://www.ncbi.nlm.nih.gov/sra/?term=SRP109305	Pre-processing and small non-coding RNA species detection	Table2.xls	figshare	doi:10.6084/m9.figshare.c.3811156	https://doi.org/10.6084/m9.figshare.c.3811156
OVCAR-8	Sequencing	HiSeq2500	Illumina	OVCAR-8_sequencing	SRX2923343	NCBI Sequence Read Archive	SRP109305	https://www.ncbi.nlm.nih.gov/sra/?term=SRP109305	Pre-processing and small non-coding RNA species detection	Table2.xls	figshare	doi:10.6084/m9.figshare.c.3811156	https://doi.org/10.6084/m9.figshare.c.3811156
OVCAR-4	Sequencing	HiSeq2500	Illumina	OVCAR-4_sequencing	SRX2923342	NCBI Sequence Read Archive	SRP109305	https://www.ncbi.nlm.nih.gov/sra/?term=SRP109305	Pre-processing and small non-coding RNA species detection	Table2.xls	figshare	doi:10.6084/m9.figshare.c.3811156	https://doi.org/10.6084/m9.figshare.c.3811156
OVCAR-5	Sequencing	HiSeq2500	Illumina	OVCAR-5_sequencing	SRX2923341	NCBI Sequence Read Archive	SRP109305	https://www.ncbi.nlm.nih.gov/sra/?term=SRP109305	Pre-processing and small non-coding RNA species detection	Table2.xls	figshare	doi:10.6084/m9.figshare.c.3811156	https://doi.org/10.6084/m9.figshare.c.3811156
SK-OV-3	Sequencing	HiSeq2500	Illumina	SK-OV-3_sequencing	SRX2923350	NCBI Sequence Read Archive	SRP109305	https://www.ncbi.nlm.nih.gov/sra/?term=SRP109305	Pre-processing and small non-coding RNA species detection	Table2.xls	figshare	doi:10.6084/m9.figshare.c.3811156	https://doi.org/10.6084/m9.figshare.c.3811156
DU-145	Sequencing	HiSeq2500	Illumina	DU-145_sequencing	SRX2923349	NCBI Sequence Read Archive	SRP109305	https://www.ncbi.nlm.nih.gov/sra/?term=SRP109305	Pre-processing and small non-coding RNA species detection	Table2.xls	figshare	doi:10.6084/m9.figshare.c.3811156	https://doi.org/10.6084/m9.figshare.c.3811156
PC-3	Sequencing	HiSeq2500	Illumina	PC-3_sequencing	SRX2923361	NCBI Sequence Read Archive	SRP109305	https://www.ncbi.nlm.nih.gov/sra/?term=SRP109305	Pre-processing and small non-coding RNA species detection	Table2.xls	figshare	doi:10.6084/m9.figshare.c.3811156	https://doi.org/10.6084/m9.figshare.c.3811156
A498	Sequencing	HiSeq2500	Illumina	A498_sequencing	SRX2923362	NCBI Sequence Read Archive	SRP109305	https://www.ncbi.nlm.nih.gov/sra/?term=SRP109305	Pre-processing and small non-coding RNA species detection	Table2.xls	figshare	doi:10.6084/m9.figshare.c.3811156	https://doi.org/10.6084/m9.figshare.c.3811156
CAKI-1	Sequencing	HiSeq2500	Illumina	CAKI-1_sequencing	SRX2923363	NCBI Sequence Read Archive	SRP109305	https://www.ncbi.nlm.nih.gov/sra/?term=SRP109305	Pre-processing and small non-coding RNA species detection	Table2.xls	figshare	doi:10.6084/m9.figshare.c.3811156	https://doi.org/10.6084/m9.figshare.c.3811156
786-0	Sequencing	HiSeq2500	Illumina	786-0_sequencing	SRX2923364	NCBI Sequence Read Archive	SRP109305	https://www.ncbi.nlm.nih.gov/sra/?term=SRP109305	Pre-processing and small non-coding RNA species detection	Table2.xls	figshare	doi:10.6084/m9.figshare.c.3811156	https://doi.org/10.6084/m9.figshare.c.3811156
ACHN	Sequencing	HiSeq2500	Illumina	ACHN_sequencing	SRX2923388	NCBI Sequence Read Archive	SRP109305	https://www.ncbi.nlm.nih.gov/sra/?term=SRP109305	Pre-processing and small non-coding RNA species detection	Table2.xls	figshare	doi:10.6084/m9.figshare.c.3811156	https://doi.org/10.6084/m9.figshare.c.3811156
RXF393	Sequencing	HiSeq2500	Illumina	RXF393_sequencing	SRX2923389	NCBI Sequence Read Archive	SRP109305	https://www.ncbi.nlm.nih.gov/sra/?term=SRP109305	Pre-processing and small non-coding RNA species detection	Table2.xls	figshare	doi:10.6084/m9.figshare.c.3811156	https://doi.org/10.6084/m9.figshare.c.3811156
SN12C	Sequencing	HiSeq2500	Illumina	SN12C_sequencing	SRX2923367	NCBI Sequence Read Archive	SRP109305	https://www.ncbi.nlm.nih.gov/sra/?term=SRP109305	Pre-processing and small non-coding RNA species detection	Table2.xls	figshare	doi:10.6084/m9.figshare.c.3811156	https://doi.org/10.6084/m9.figshare.c.3811156
TK-10	Sequencing	HiSeq2500	Illumina	TK-10_sequencing	SRX2923368	NCBI Sequence Read Archive	SRP109305	https://www.ncbi.nlm.nih.gov/sra/?term=SRP109305	Pre-processing and small non-coding RNA species detection	Table2.xls	figshare	doi:10.6084/m9.figshare.c.3811156	https://doi.org/10.6084/m9.figshare.c.3811156
UO-31	Sequencing	HiSeq2500	Illumina	UO-31_sequencing	SRX2923387	NCBI Sequence Read Archive	SRP109305	https://www.ncbi.nlm.nih.gov/sra/?term=SRP109305	Pre-processing and small non-coding RNA species detection	Table2.xls	figshare	doi:10.6084/m9.figshare.c.3811156	https://doi.org/10.6084/m9.figshare.c.3811156
